# Supplementary material for: Stratigraphy of stable isotope ratios and leaf structure within an African rainforest canopy with implications for primate isotope ecology
Source: Sci Rep. 2021 Jul 9;11:14222. doi: 10.1038/s41598-021-93589-8 (PMC8270916; doi:10.1038/s41598-021-93589-8)
Supplement: Supplementary file 2 — Supplementary Information 2. [file 41598_2021_93589_MOESM2_ESM.xlsx]

## Sheet: Table 2_full data
Table S1: Complete dataset of isotope ratios, height, PAR and LMA for all leaf samples from Taï National Park presented in this study. We here also list the sampling conditions (% cloud cover and time of day) for each sample.
sample ID	tree ID	plant species	plant type	% cloud cover	day	month	year	time start	time end	height (m)	PAR (μm)	LMA (g/m2)	δ13C‰	%C	δ15N‰	%N	C:N	δ18O‰
Ce_1_1	Ce_1	Coula edulis	tree	50	11	8	2017	13:45:00	15:18:00	27.7371	9.5	93.64	-32.73	50.9	4.38	1.9	31.6	29.0225
Ce_1_2	Ce_1	Coula edulis	tree	50	11	8	2017	13:45:00	15:18:00	25.9083	48.5	87.21	-32.53	50.9	5.81	1.9	31.6	28.493
Ce_1_3	Ce_1	Coula edulis	tree	50	11	8	2017	13:45:00	15:18:00	24.0795	30	81.25	-32.28	50.7	5.09	1.8	32.9	28.689
Ce_1_4	Ce_1	Coula edulis	tree	50	11	8	2017	13:45:00	15:18:00	22.2507	11.5	75.48	-31.66	48.6	5.44	1.8	32	27.9585
Ce_1_5	Ce_1	Coula edulis	tree	50	11	8	2017	13:45:00	15:18:00	20.4218	7.6	74.58	-31.5	50.7	6.49	1.8	32.4	26.9966
Ce_1_6	Ce_1	Coula edulis	tree	50	11	8	2017	13:45:00	15:18:00	18.2882	13.4	71.18	-31.94	49.4	6.15	1.9	30.4	27.5345
Ce_1_7	Ce_1	Coula edulis	tree	50	11	8	2017	13:45:00	15:18:00	16.1546	5	72.19	-33.34	49.6	5.47	1.9	31.1	27.3417
Ce_1_8	Ce_1	Coula edulis	tree	50	11	8	2017	13:45:00	15:18:00	14.3258	4.3	63.72	-33.13	49.5	4.75	2.1	28.1	28.5037
Ce_1_9	Ce_1	Coula edulis	tree	50	11	8	2017	13:45:00	15:18:00	12.1921	3.5	63.22	-33.34	49.8	4.24	2	29.1	28.0334
Ce_1_10	Ce_1	Coula edulis	tree	50	11	8	2017	13:45:00	15:18:00	7.77249	5.9	65.55	-33.77	50	6.26	2.1	28.2	26.0328
Ce_3_1	Ce_3	Coula edulis	tree	75	15	8	2017	10:00:00	11:45:00	29.2612	64.9	108.4	-30.46	48.4	5.47	1.8	31.1	28.1
Ce_3_2	Ce_3	Coula edulis	tree	75	15	8	2017	10:00:00	11:45:00	26.8227	38.3	108.55	-30.98	48.6	5.42	1.9	29.4	28.8067
Ce_3_3	Ce_3	Coula edulis	tree	75	15	8	2017	10:00:00	11:45:00	24.8415	45.4	98.78	-31.97	48.7	5.68	1.8	32.3	28.252
Ce_3_4	Ce_3	Coula edulis	tree	75	15	8	2017	10:00:00	11:45:00	21.7935	14.9	103.3	-32.23	50.3	4.48	1.8	33.4	27.4637
Ce_3_5	Ce_3	Coula edulis	tree	75	15	8	2017	10:00:00	11:45:00	18.8978	5.4	75.51	-33.19	50.2	6.15	2	29.3	26.1629
Ce_3_6	Ce_3	Coula edulis	tree	75	15	8	2017	10:00:00	11:45:00	17.3738	3.9	84.24	-33.78	49.9	5.53	1.9	30.3	27.5616
Ce_3_7	Ce_3	Coula edulis	tree	75	15	8	2017	10:00:00	11:45:00	14.4782	2.8	70.81	-32.93	49.9	4.77	2.2	26.8	27.4908
Ce_3_8	Ce_3	Coula edulis	tree	75	15	8	2017	10:00:00	11:45:00	10.8205	5.6	67.15	-34.29	49	6.27	1.9	30.4	28.1068
Ce_3_9	Ce_3	Coula edulis	tree	75	15	8	2017	10:00:00	11:45:00	7.16289	13.8	66.83	-34.73	49.4	6.34	2	28.6	27.3321
Ce_3_10	Ce_3	Coula edulis	tree	75	15	8	2017	10:00:00	11:45:00	5.48647	10.6	70.54	-34	49.6	6.88	2.4	24.4	26.9825
Ce_3_11	Ce_3	Coula edulis	tree	75	15	8	2017	10:00:00	11:45:00	3.04804	5.3	63.01	-34.87	49.2	4.59	2.1	27.3	25.8456
Ce_4_1	Ce_4	Coula edulis	tree	50	15	8	2017	14:30:00	15:00:00	22.2507	106.2	123.27	-31.2	49	6.23	1.7	33.2	25.7745
Ce_4_2	Ce_4	Coula edulis	tree	50	15	8	2017	14:30:00	15:00:00	20.117	46.9	97.13	-31.97	50.2	5.43	2.1	28.1	26.3738
Ce_4_3	Ce_4	Coula edulis	tree	50	15	8	2017	14:30:00	15:00:00	18.1358	38.4	89.14	-33.15	50.4	6.26	2	28.8	26.713
Ce_4_4	Ce_4	Coula edulis	tree	50	15	8	2017	14:30:00	15:00:00	15.0878	26.3	86.58	-33.14	47.3	5.91	1.9	28.6	27.2606
Ce_4_5	Ce_4	Coula edulis	tree	50	15	8	2017	14:30:00	15:00:00	7.62009	7.3	68.14	-34.09	49.4	5.08	2.1	27.2	26.1325
Ce_5_1	Ce_5	Coula edulis	tree	55	17	8	2017	14:15:00	14:45:00	29.566	310.2	127.15	-29.17	49.2	4.48	2	29.3	27.2413
Ce_5_2	Ce_5	Coula edulis	tree	55	17	8	2017	14:15:00	14:45:00	27.1275	759.6	87.5	-29.91	47	5.98	2.3	24.2	26.7887
Ce_5_3	Ce_5	Coula edulis	tree	55	17	8	2017	14:15:00	14:45:00	24.3843	59.1	90.63	-31.62	50.1	4.72	1.9	30.2	28.8458
Ce_5_4	Ce_5	Coula edulis	tree	55	17	8	2017	14:15:00	14:45:00	21.9459	31.8	NA	-32.76	50	5.15	2.1	28	25.514
Ce_5_5	Ce_5	Coula edulis	tree	55	17	8	2017	14:15:00	14:45:00	19.0502	38.1	90.02	-32.43	50.3	4.9	2.1	28.2	28.997
Ce_5_6	Ce_5	Coula edulis	tree	55	17	8	2017	14:15:00	14:45:00	16.1546	36.2	62.3	-33.23	50	5.15	2.1	27.7	29.0799
Ce_5_7	Ce_5	Coula edulis	tree	55	17	8	2017	14:15:00	14:45:00	12.497	6.5	61.17	-34.06	55.4	6.03	2.2	30.1	26.7058
Ce_5_8	Ce_5	Coula edulis	tree	55	17	8	2017	14:15:00	14:45:00	8.5345	8.5	62.3	-33.21	46.9	4.85	1.9	28.2	26.8505
Ce_5_9	Ce_5	Coula edulis	tree	55	17	8	2017	14:15:00	14:45:00	2.28603	5.1	55.47	-34.55	49.7	5.14	1.9	30.6	26.0263
Ce_6_1	Ce_6	Coula edulis	tree	50	20	8	2017	09:55:00	10:45:00	23.4699	274.7	NA	-30.2	46.6	4.37	1.5	36.8	25.4553
Ce_6_2	Ce_6	Coula edulis	tree	50	20	8	2017	09:55:00	10:45:00	21.0315	149	NA	-31.96	50	4.61	1.8	32.3	23.8758
Ce_6_3	Ce_6	Coula edulis	tree	50	20	8	2017	09:55:00	10:45:00	19.0502	46.5	NA	-31.11	49.9	4.13	1.9	31.1	26.0853
Ce_6_4	Ce_6	Coula edulis	tree	50	20	8	2017	09:55:00	10:45:00	17.069	6.1	85.86	-33.01	46.8	4.14	1.7	31.4	25.039
Ce_6_5	Ce_6	Coula edulis	tree	50	20	8	2017	09:55:00	10:45:00	14.9354	3.4	75.05	-31.8	49.3	5.95	1.6	36.1	26.0684
Ce_6_6	Ce_6	Coula edulis	tree	50	20	8	2017	09:55:00	10:45:00	11.5825	5.9	NA	-33.98	44.8	3.95	1.9	27.3	28.4197
Ce_6_7	Ce_6	Coula edulis	tree	50	20	8	2017	09:55:00	10:45:00	9.14411	6.2	69.84	-33.78	50	4.86	1.8	32.3	26.4419
Ce_6_8	Ce_6	Coula edulis	tree	50	20	8	2017	09:55:00	10:45:00	7.31529	7.9	68.08	-34.93	48.9	3.27	1.9	29.5	27.8494
Ce_6_9	Ce_6	Coula edulis	tree	50	20	8	2017	09:55:00	10:45:00	4.57206	5.2	70.49	-34.4	46.4	4.89	1.6	34.5	26.118
Af_1_1	Af_1	Afzelia bella	emergent tree	30	16	8	2017	17:18:00	17:45:00	39.1673	163.5	161.57	-28.71	43.3	4.37	2.1	23.8	26.7866
Af_1_2	Af_1	Afzelia bella	emergent tree	30	16	8	2017	17:18:00	17:45:00	37.4909	59.2	142.92	-30.1	43.6	4.89	2.2	23.3	25.3605
Af_1_3	Af_1	Afzelia bella	emergent tree	30	16	8	2017	17:18:00	17:45:00	34.5952	32.7	138.18	-30	42.8	4.17	2.1	23.5	27.8039
Af_1_4	Af_1	Afzelia bella	emergent tree	30	16	8	2017	17:18:00	17:45:00	29.2612	31.5	131.85	-30.45	44.8	4.61	2.4	21.7	28.0449
Af_2_1	Af_2	Afzelia bella	emergent tree	60	17	8	2017	12:00:00	13:00:00	40.6303	284	154.3	-28.29	44.9	6.46	2.3	22.6	27.9143
Af_2_2	Af_2	Afzelia bella	emergent tree	60	17	8	2017	12:00:00	13:00:00	38.4053	113.3	116.98	-28.82	44.1	6.62	2.4	21.6	28.795
Af_2_3	Af_2	Afzelia bella	emergent tree	60	17	8	2017	12:00:00	13:00:00	36.8812	133.2	146.41	-28.47	44.3	6.17	2.2	23	28.6711
Af_2_4	Af_2	Afzelia bella	emergent tree	60	17	8	2017	12:00:00	13:00:00	36.5764	161.5	144.16	-28.77	45	6.35	2.3	23.1	29.3066
Af_2_5	Af_2	Afzelia bella	emergent tree	60	17	8	2017	12:00:00	13:00:00	35.9668	124	125.19	-29.01	43.2	5.99	2.3	22.1	29.5352
Af_2_6	Af_2	Afzelia bella	emergent tree	60	17	8	2017	12:00:00	13:00:00	34.138	100	124.61	-29.39	44.3	6.14	2.3	23	29.0281
Af_2_7	Af_2	Afzelia bella	emergent tree	60	17	8	2017	12:00:00	13:00:00	33.2236	123.4	128.14	-29.82	44	6.16	2.5	20.8	28.5523
Af_2_8	Af_2	Afzelia bella	emergent tree	60	17	8	2017	12:00:00	13:00:00	30.7852	101.1	113.3	-29.85	43.3	5.95	2.5	19.9	26.3834
Af_3_1	Af_3	Afzelia bella	emergent tree	40	21	8	2017	14:00:00	15:00:00	35.3572	806.6	167.48	-26.7	46.3	3.9	1.2	45.3	28.3525
Af_3_2	Af_3	Afzelia bella	emergent tree	40	21	8	2017	14:00:00	15:00:00	32.3092	270.3	124.04	-28.29	46	4.33	1.8	29.7	28.6179
Af_3_3	Af_3	Afzelia bella	emergent tree	40	21	8	2017	14:00:00	15:00:00	27.1275	28	121.8	-29.16	43.4	4.04	2	25.1	30.2984
Af_3_4	Af_3	Afzelia bella	emergent tree	40	21	8	2017	14:00:00	15:00:00	24.8415	116.9	101.53	-30.41	43.4	4.44	2.3	22.3	29.2469
Af_3_5	Af_3	Afzelia bella	emergent tree	40	21	8	2017	14:00:00	15:00:00	22.5555	157.3	104.19	-30	44.2	4.3	2.2	23.6	28.3081
Af_3_6	Af_3	Afzelia bella	emergent tree	40	21	8	2017	14:00:00	15:00:00	19.8122	108.4	111.91	-29.99	43.1	4.1	2	25.8	28.7404
Af_3_7	Af_3	Afzelia bella	emergent tree	40	21	8	2017	14:00:00	15:00:00	17.9834	103	66.49	-30.63	42.6	4.4	2.4	21	27.2258
Af_4_1	Af_4	Afzelia bella	emergent tree	60	21	8	2017	16:45:00	17:15:00	31.3948	252.1	98.73	-28.89	44.4	6.71	2	26.1	29.0036
Af_4_2	Af_4	Afzelia bella	emergent tree	60	21	8	2017	16:45:00	17:15:00	28.9564	75.2	133.34	-29.43	45.9	6.86	2.4	22.8	27.8081
Af_4_3	Af_4	Afzelia bella	emergent tree	60	21	8	2017	16:45:00	17:15:00	27.1275	81.1	130.61	-29.73	46.4	7.2	2.6	20.8	29.1142
Af_4_4	Af_4	Afzelia bella	emergent tree	60	21	8	2017	16:45:00	17:15:00	23.1651	82.9	120.91	-30.82	47	6.97	2.7	20.3	28.0435
Af_5_1	Af_5	Afzelia bella	emergent tree	50	29	8	2017	17:15:00	17:55:00	38.7101	332.6	151.48	-27.62	42.6	2.62	1.5	33.5	28.3748
Af_5_2	Af_5	Afzelia bella	emergent tree	50	29	8	2017	17:15:00	17:55:00	36.5764	28	108.33	-28.94	45	2.93	1.6	32.7	27.488
Af_5_3	Af_5	Afzelia bella	emergent tree	50	29	8	2017	17:15:00	17:55:00	35.0524	48.1	99.87	-29.5	45	3.09	1.6	33	26.7036
Af_5_4	Af_5	Afzelia bella	emergent tree	50	29	8	2017	17:15:00	17:55:00	33.2236	37.4	247.07	-27.36	45.4	2.47	1.5	34.2	28.8813
Af_5_5	Af_5	Afzelia bella	emergent tree	50	29	8	2017	17:15:00	17:55:00	31.6996	22.2	97.75	-29.69	44.6	3.11	1.7	30.8	27.1356
Af_5_6	Af_5	Afzelia bella	emergent tree	50	29	8	2017	17:15:00	17:55:00	30.4804	24	93	-29.56	44.4	1.97	1.9	27.9	26.7374
Dia_1_1	Dia_1	Dialium aubrevilli	emergent tree	60	17	8	2017	16:30:00	17:15:00	35.0524	172.6	NA	-28.6	41.1	6.21	1.6	30.5	28.5311
Dia_1_2	Dia_1	Dialium aubrevilli	emergent tree	60	17	8	2017	16:30:00	17:15:00	32.614	59.1	176.93	-30.23	44	5.09	1.3	40	28.3065
Dia_1_3	Dia_1	Dialium aubrevilli	emergent tree	60	17	8	2017	16:30:00	17:15:00	30.4804	62.5	164.01	-30.96	48.3	5.29	1.5	37.4	25.8341
Dia_1_4	Dia_1	Dialium aubrevilli	emergent tree	60	17	8	2017	16:30:00	17:15:00	27.7371	15	106.9	-32.01	48.7	5.07	2.1	27.2	28.1017
Dia_1_5	Dia_1	Dialium aubrevilli	emergent tree	60	17	8	2017	16:30:00	17:15:00	25.7559	18.9	106.08	-31.68	40.9	5.26	1.6	29.2	28.016
Dia_1_6	Dia_1	Dialium aubrevilli	emergent tree	60	17	8	2017	16:30:00	17:15:00	22.8603	8.4	NA	-33.19	48.5	4.92	1.8	31	29.3496
Dia_1_7	Dia_1	Dialium aubrevilli	emergent tree	60	17	8	2017	16:30:00	17:15:00	21.0315	15.3	122.5	-32.57	40.4	5.34	1.3	35.1	27.5745
Dia_1_8	Dia_1	Dialium aubrevilli	emergent tree	60	17	8	2017	16:30:00	17:15:00	19.0502	14.3	128.58	-33.26	44.1	5.21	1.5	33.9	26.7449
Dia_2_1	Dia_2	Dialium aubrevilli	emergent tree	55	20	8	2017	13:15:00	14:00:00	36.8812	474.5	190.29	-27.62	42	6.3	1.4	35.7	27.7508
Dia_2_2	Dia_2	Dialium aubrevilli	emergent tree	55	20	8	2017	13:15:00	14:00:00	34.4428	150.6	143.35	-29.27	44	5.4	1.4	37.5	24.5559
Dia_2_3	Dia_2	Dialium aubrevilli	emergent tree	55	20	8	2017	13:15:00	14:00:00	31.6996	143.9	101.55	-31.19	49.9	6.37	1.9	30.5	28.1996
Dia_2_4	Dia_2	Dialium aubrevilli	emergent tree	55	20	8	2017	13:15:00	14:00:00	29.8708	176.3	93.28	-31.63	47.9	6.15	1.9	30	28.7672
Dia_2_5	Dia_2	Dialium aubrevilli	emergent tree	55	20	8	2017	13:15:00	14:00:00	26.5179	34.5	95.16	-32.32	44.2	6.57	1.7	29.5	28.1636
Dia_2_6	Dia_2	Dialium aubrevilli	emergent tree	55	20	8	2017	13:15:00	14:00:00	24.6891	31.8	84.15	-33.19	48.6	6.44	1.8	31.2	27.2737
Dia_3_1	Dia_3	Dialium aubrevilli	emergent tree	60	24	8	2017	11:15:00	12:11:00	37.1861	174.8	144.09	-28.69	45.2	4.57	1.4	36.4	27.2187
Dia_3_2	Dia_3	Dialium aubrevilli	emergent tree	60	24	8	2017	11:15:00	12:11:00	35.0524	138.1	NA	-31.19	47.6	4.41	1.3	42	27.3313
Dia_3_3	Dia_3	Dialium aubrevilli	emergent tree	60	24	8	2017	11:15:00	12:11:00	32.9188	83.7	NA	-32.38	46.3	4.87	1.5	35.7	26.4654
Dia_3_4	Dia_3	Dialium aubrevilli	emergent tree	60	24	8	2017	11:15:00	12:11:00	30.4804	69.4	104.82	-32.1	47.9	4.88	1.6	34.6	27.8481
Dia_3_5	Dia_3	Dialium aubrevilli	emergent tree	60	24	8	2017	11:15:00	12:11:00	27.7371	40	86.06	-32.3	47.7	4.66	1.9	29	27.7008
Dia_3_6	Dia_3	Dialium aubrevilli	emergent tree	60	24	8	2017	11:15:00	12:11:00	25.2987	34.8	90.93	-33	49.8	4.84	1.9	30.5	26.5532
Dia_3_7	Dia_3	Dialium aubrevilli	emergent tree	60	24	8	2017	11:15:00	12:11:00	23.1651	32.3	91.14	-33.08	43.5	4.35	1.6	31.9	28.1104
Dia_3_8	Dia_3	Dialium aubrevilli	emergent tree	60	24	8	2017	11:15:00	12:11:00	20.7267	41.8	NA	-33.59	46	5.57	2.4	22.2	30.5712
Dia_3_9	Dia_3	Dialium aubrevilli	emergent tree	60	24	8	2017	11:15:00	12:11:00	17.3738	37.6	NA	-33.04	49.3	5.12	2.1	27.5	29.5551
Dia_3_10	Dia_3	Dialium aubrevilli	emergent tree	60	24	8	2017	11:15:00	12:11:00	15.545	60.5	90.58	-32.68	43	4.27	1.5	33.5	29.8175
Dia_4_1	Dia_4	Dialium aubrevilli	emergent tree	60	24	8	2017	13:00:00	14:00:00	29.566	175.5	126.97	-31.14	43	4.6	1.4	36	28.98
Dia_4_2	Dia_4	Dialium aubrevilli	emergent tree	60	24	8	2017	13:00:00	14:00:00	28.0419	303.8	135.3	-30.54	49.3	4.95	1.7	34.8	27.4021
Dia_4_3	Dia_4	Dialium aubrevilli	emergent tree	60	24	8	2017	13:00:00	14:00:00	26.5179	161	123.56	-32.67	46.6	4.35	1.4	37.6	25.4713
Dia_4_4	Dia_4	Dialium aubrevilli	emergent tree	60	24	8	2017	13:00:00	14:00:00	24.0795	129.7	115.5	-32.31	42.2	4.62	1.6	29.9	26.316
Dia_4_5	Dia_4	Dialium aubrevilli	emergent tree	60	24	8	2017	13:00:00	14:00:00	21.6411	63.9	69.92	-33.36	51.1	4.65	2	30.4	26.2555
Dia_4_6	Dia_4	Dialium aubrevilli	emergent tree	60	24	8	2017	13:00:00	14:00:00	19.5074	10.5	93	-34.31	44.8	4.13	1.6	31.9	26.2961
Dia_4_7	Dia_4	Dialium aubrevilli	emergent tree	60	24	8	2017	13:00:00	14:00:00	15.8498	26.2	85	-32.59	47.3	4.71	2	28.2	27.9858
Dia_4_8	Dia_4	Dialium aubrevilli	emergent tree	60	24	8	2017	13:00:00	14:00:00	13.7162	20.4	84.44	-33.65	46.7	4.52	1.9	29.3	26.2228
Dia_5_1	Dia_5	Dialium aubrevilli	emergent tree	45	25	8	2017	13:30:00	14:15:00	31.09	598.1	136.86	-29.77	43.8	5.13	1.4	37.5	27.3839
Dia_5_2	Dia_5	Dialium aubrevilli	emergent tree	45	25	8	2017	13:30:00	14:15:00	28.6515	106.4	112.8	-30.42	50.1	5.73	1.5	38.9	27.6961
Dia_5_3	Dia_5	Dialium aubrevilli	emergent tree	45	25	8	2017	13:30:00	14:15:00	26.8227	53	104.77	-30.67	45.8	5.29	1.4	38	28.7431
Dia_5_4	Dia_5	Dialium aubrevilli	emergent tree	45	25	8	2017	13:30:00	14:15:00	24.3843	35.2	102.24	-30.57	46.5	4.11	1.6	34.3	29.8055
Dia_5_5	Dia_5	Dialium aubrevilli	emergent tree	45	25	8	2017	13:30:00	14:15:00	23.0127	20.3	132.48	-30.15	44.2	7.05	1.9	26.6	29.1936
Dia_6_1	Dia_6	Dialium aubrevilli	emergent tree	45	28	8	2017	13:45:00	14:30:00	32.3092	436	124.7	-28.97	47.9	4.79	1.6	34.1	28.2618
Dia_6_2	Dia_6	Dialium aubrevilli	emergent tree	45	28	8	2017	13:45:00	14:30:00	29.8708	61.5	128.57	-31.11	43.5	5.53	1.3	39.5	26.5753
Dia_6_3	Dia_6	Dialium aubrevilli	emergent tree	45	28	8	2017	13:45:00	14:30:00	28.0419	67.6	136.58	-31.58	43.2	5.13	1.2	41.4	28.4046
Dia_6_4	Dia_6	Dialium aubrevilli	emergent tree	45	28	8	2017	13:45:00	14:30:00	26.6703	76.3	92.8	-31.45	48.9	4.85	1.6	36	27.8627
Dia_6_5	Dia_6	Dialium aubrevilli	emergent tree	45	28	8	2017	13:45:00	14:30:00	23.7747	46.6	88.31	-31	46.3	4.75	1.9	28.6	27.7606
Dia_6_6	Dia_6	Dialium aubrevilli	emergent tree	45	28	8	2017	13:45:00	14:30:00	21.9459	68.4	104.4	-30.91	45.8	4.53	1.5	36.4	27.4354
Dia_6_7	Dia_6	Dialium aubrevilli	emergent tree	45	28	8	2017	13:45:00	14:30:00	20.7267	38.2	94.7	-31.63	46.7	4.61	1.7	32.6	27.664
Dia_6_8	Dia_6	Dialium aubrevilli	emergent tree	45	28	8	2017	13:45:00	14:30:00	18.8978	20.4	76.63	-32.06	46.7	4.88	2	26.8	27.8084
Dia_6_9	Dia_6	Dialium aubrevilli	emergent tree	45	28	8	2017	13:45:00	14:30:00	17.069	37.3	73.84	-32.75	46.9	4.81	1.9	28.4	28.3653
Dia_6_10	Dia_6	Dialium aubrevilli	emergent tree	45	28	8	2017	13:45:00	14:30:00	14.021	42.5	75.11	-33.18	46.4	4.86	2.1	26.4	27.9077
Dio_1_1	Dio_1	Diospyrus canaliculata	tree	70	26	8	2017	11:45:00	12:00:00	8.2297	12	NA	-34.77	48.9	4.05	2.7	21.5	27.8914
Dio_1_2	Dio_1	Diospyrus canaliculata	tree	70	26	8	2017	11:45:00	12:00:00	7.01049	6.9	67.98	-35.26	48.9	4.17	2.5	23.3	27.3689
Dio_1_3	Dio_1	Diospyrus canaliculata	tree	70	26	8	2017	11:45:00	12:00:00	5.79127	11.8	79.97	-35.12	48.1	3.37	2.2	25.5	26.2699
Dio_1_4	Dio_1	Diospyrus canaliculata	tree	70	26	8	2017	11:45:00	12:00:00	4.87686	9.7	NA	-35.74	47.5	3.26	2.4	22.7	26.4889
Dio_1_5	Dio_1	Diospyrus canaliculata	tree	70	26	8	2017	11:45:00	12:00:00	3.35284	15.2	64.41	-34.92	49	3.87	2.4	23.8	24.9678
Dio_2_1	Dio_2	Diospyrus canaliculata	tree	35	26	8	2017	14:00:00	14:30:00	7.77249	17.2	NA	-33.25	49.9	4.02	2.4	23.9	22.8105
Dio_2_2	Dio_2	Diospyrus canaliculata	tree	35	26	8	2017	14:00:00	14:30:00	6.40088	22.2	85.43	-33.99	50.6	4.07	2.4	24.8	25.3832
Dio_2_3	Dio_2	Diospyrus canaliculata	tree	35	26	8	2017	14:00:00	14:30:00	5.48647	15	81.8	-33.03	48.6	4.46	1.8	30.8	26.0755
Dio_2_4	Dio_2	Diospyrus canaliculata	tree	35	26	8	2017	14:00:00	14:30:00	3.96245	11.9	74.39	-33.73	50.3	4.3	2.2	27.2	25.3812
Dio_3_1	Dio_3	Diospyrus canaliculata	tree	100	27	8	2017	10:28:00	11:03:00	13.5638	14.1	118.2	-34.14	49.9	3.4	2	29.8	24.5758
Dio_3_2	Dio_3	Diospyrus canaliculata	tree	100	27	8	2017	10:28:00	11:03:00	11.8873	16.3	108.46	-34.28	49.7	3.04	1.9	29.9	25.0593
Dio_3_3	Dio_3	Diospyrus canaliculata	tree	100	27	8	2017	10:28:00	11:03:00	10.851	19.8	135.97	-34.31	49.1	3.09	1.8	31.1	23.0977
Dio_3_4	Dio_3	Diospyrus canaliculata	tree	100	27	8	2017	10:28:00	11:03:00	9.14411	17.2	107.03	-34.04	47.9	2.84	2.2	25.1	24.3862
Dio_3_5	Dio_3	Diospyrus canaliculata	tree	100	27	8	2017	10:28:00	11:03:00	8.2297	19	74.61	-34.35	45.9	2.95	2.3	23	24.1843
Dio_3_6	Dio_3	Diospyrus canaliculata	tree	100	27	8	2017	10:28:00	11:03:00	7.01049	20.35	83.07	-34.55	46.2	2.82	2.2	24.5	27.609
Dio_3_7	Dio_3	Diospyrus canaliculata	tree	100	27	8	2017	10:28:00	11:03:00	6.40088	13.5	88.71	-34.87	46.7	3.58	2.3	23.6	26.6924
Dio_4_1	Dio_4	Diospyrus canaliculata	tree	100	27	8	2017	12:00:00	12:30:00	9.44891	12.2	77.82	-34.08	48.8	3.56	2	28	25.1072
Dio_4_2	Dio_4	Diospyrus canaliculata	tree	100	27	8	2017	12:00:00	12:30:00	7.62009	4.5	83.14	-35.4	46.3	3.63	2	27.2	24.4195
Dio_4_3	Dio_4	Diospyrus canaliculata	tree	100	27	8	2017	12:00:00	12:30:00	6.09607	9.8	78.7	-35.1	47.4	3.88	2.3	23.9	25.4043
Dio_4_4	Dio_4	Diospyrus canaliculata	tree	100	27	8	2017	12:00:00	12:30:00	4.57206	8.1	89.75	-35.07	46.6	3.45	1.8	29.5	24.2468
Dio_4_5	Dio_4	Diospyrus canaliculata	tree	100	27	8	2017	12:00:00	12:30:00	1.52402	5.33	71.58	-35.75	44.9	2.83	2	26.1	25.9987
Dio_5_1	Dio_5	Diospyrus canaliculata	tree	50	28	8	2017	15:15:00	15:45:00	10.8205	67.8	111.8	-33.12	49.2	2.21	2.2	26.4	24.0721
Dio_5_2	Dio_5	Diospyrus canaliculata	tree	50	28	8	2017	15:15:00	15:45:00	9.75372	36.8	84.89	-32.78	46.4	2.42	1.8	30.7	24.2157
Dio_5_3	Dio_5	Diospyrus canaliculata	tree	50	28	8	2017	15:15:00	15:45:00	8.5345	64.4	96.09	-33.51	47	2.38	1.8	31.3	22.8885
Dio_5_4	Dio_5	Diospyrus canaliculata	tree	50	28	8	2017	15:15:00	15:45:00	7.62009	28.1	101.89	-34.11	48.6	2.03	2.3	24.5	24.1826
Dio_5_5	Dio_5	Diospyrus canaliculata	tree	50	28	8	2017	15:15:00	15:45:00	6.70568	7.9	77.23	-34.66	47.6	2.59	2	28.1	24.9937
Dio_5_6	Dio_5	Diospyrus canaliculata	tree	50	28	8	2017	15:15:00	15:45:00	4.72446	15.5	91.42	-34.08	47.5	2.49	2	28	23.9336
Dio_5_7	Dio_5	Diospyrus canaliculata	tree	50	28	8	2017	15:15:00	15:45:00	3.35284	6.7	76.16	-35.73	46.7	2.51	2.2	24.7	24.7578
Gb_1_1	Gb_1	Glyphea brevis	understory	60	17	8	2017	11:30:00	11:45:00	1.95074	14.2	61.256	-35.0264	42.3764	2.29417	2.42501	20.3872	25.4515
Gb_1_2	Gb_1	Glyphea brevis	understory	60	17	8	2017	11:30:00	11:45:00	1.76786	5.4	56.94	-35.88	41.4765	2.00408	2.31752	20.8798	25.9615
Gb_1_3	Gb_1	Glyphea brevis	understory	60	17	8	2017	11:30:00	11:45:00	1.00585	7.6	51.772	-36.0582	42.244	1.67191	2.54794	19.343	27.2576
Gb_1_4	Gb_1	Glyphea brevis	understory	60	17	8	2017	11:30:00	11:45:00	1.21921	4.35	50.906	-36.2893	41.9853	1.47465	2.47145	19.8195	26.7486
Gb_2_1	Gb_2	Glyphea brevis	understory	60	17	8	2017	11:30:00	11:50:00	0.914411	8.5	NA	-38.4458	44.1793	-1.8603	2.53764	20.3111	24.0982
Gb_2_2	Gb_2	Glyphea brevis	understory	60	17	8	2017	11:30:00	11:50:00	0.914411	9.2	38.474	-37.2214	42.1841	-1.34952	1.66895	29.4886	24.8201
Gb_3_1	Gb_3	Glyphea brevis	understory	60	20	8	2017	12:15:00	12:30:00	2.49939	5.1	NA	-36.9446	42.7086	2.0815	3.47295	14.3471	23.2339
Gb_3_2	Gb_3	Glyphea brevis	understory	60	20	8	2017	12:15:00	12:30:00	1.79834	5.44	NA	-37.386	45.0719	2.46669	3.6033	14.5932	23.0471
Gb_3_3	Gb_3	Glyphea brevis	understory	60	20	8	2017	12:15:00	12:30:00	1.18873	5.33	36.024	-37.3422	43.2974	3.90293	2.72997	18.5034	22.9989
GB_3_4	Gb_3	Glyphea brevis	understory	60	20	8	2017	12:15:00	12:30:00	0.600463	3.83	NA	-38.6356	42.8277	1.81577	2.43739	20.4997	24.6665
Gb_4_1	Gb_4	Glyphea brevis	understory	60	20	8	2017	12:30:00	12:40:00	1.49963	4.3	29.482	-38.2899	43.4526	4.64859	3.1192	16.2525	22.6175
Gb_4_2	Gb_4	Glyphea brevis	understory	60	20	8	2017	12:30:00	12:40:00	1.19788	3.66	30.274	-38.0389	43.9129	4.49194	2.8356	18.0673	24.3442
Gb_5_1	Gb_5	Glyphea brevis	understory	60	25	8	2017	08:30:00	08:40:00	2.49939	25.13	NA	-34.3402	45.1499	4.93437	3.16293	16.6538	21.8956
Gb_5_2	Gb_5	Glyphea brevis	understory	60	25	8	2017	08:30:00	08:40:00	2.00256	20.9	38.256	-35.2268	44.6334	4.44031	2.74856	18.9453	23.4216
Gb_5_3	Gb_5	Glyphea brevis	understory	60	25	8	2017	08:30:00	08:40:00	1.62765	18.25	48.36	-34.68	44.1	4.29	3.2	16.3	22.8032
Gb_5_4	Gb_5	Glyphea brevis	understory	60	25	8	2017	08:30:00	08:40:00	1.30151	5.57	NA	-36.1	44.8	4.1	3.1	17	24.6303
Lan_1_1	Lan_1	Landolphia foretiana	vine	10	16	8	2017	10:45:00	11:00:00	0.899171	36	NA	-31.19	42.5	4.32	1.9	26.1	24.0219
Lan_1_2	Lan_1	Landolphia foretiana	vine	10	16	8	2017	10:45:00	11:00:00	1.39905	12.9	NA	-33.61	44.9	4.4	2.2	24.3	23.2861
Lan_1_3	Lan_1	Landolphia foretiana	vine	10	16	8	2017	10:45:00	11:00:00	2.39881	114.3	NA	-32.38	44.5	4.43	2.1	24.2	24.0742
Lan_1_4	Lan_1	Landolphia foretiana	vine	10	16	8	2017	10:45:00	11:00:00	2.99927	838.5	NA	-33.26	44.7	5.02	1.9	27.8	25.0801
Lan_2_1	Lan_2	Landolphia foretiana	vine	65	24	8	2017	10:30:00	10:30:00	2.49939	36.4	NA	-39.96	35.3	5.2	2.3	17.8	23.8714
Lan_2_2	Lan_2	Landolphia foretiana	vine	65	24	8	2017	10:30:00	10:30:00	1.89893	19.3	NA	-32.38	46.9	4.64	2.3	23.9	24.8191
Lan_2_3	Lan_2	Landolphia foretiana	vine	65	24	8	2017	10:30:00	10:30:00	1.49963	5.2	NA	-33.16	42.8	4.48	2	25.1	24.55
Lan_2_4	Lan_2	Landolphia foretiana	vine	65	24	8	2017	10:30:00	10:30:00	1.09729	12.8	NA	-33.34	42.6	4.5	2.1	24.2	24.3894
Lan_2_5	Lan_2	Landolphia foretiana	vine	65	24	8	2017	10:30:00	10:30:00	0.600463	9.94	NA	-32.77	45	3.99	2.4	22.2	23.9487
Lan_3_1	Lan_3	Landolphia foretiana	vine	70	24	8	2017	10:45:00	11:00:00	2.99927	27.25	86.24	-31.75	45	5.33	1.9	27.1	23.5109
Lan_3_2	Lan_3	Landolphia foretiana	vine	70	24	8	2017	10:45:00	11:00:00	2.49939	25.12	NA	-32.4	43.8	5.27	2.2	23.3	25.0178
Lan_3_3	Lan_3	Landolphia foretiana	vine	70	24	8	2017	10:45:00	11:00:00	2.1001	18.7	NA	-32.27	47.2	5.3	2.3	24.2	25.1604
Lan_3_4	Lan_3	Landolphia foretiana	vine	70	24	8	2017	10:45:00	11:00:00	1.49963	4.16	NA	-33.71	43.3	5.99	2	25.2	24.4938
Lan_4_1	Lan_4	Landolphia foretiana	vine	20	25	8	2017	15:15:00	16:00:00	15.8498	10	89.56	-31.41	46.6	5.55	1.6	34.2	31.4209
Lan_4_2	Lan_4	Landolphia foretiana	vine	20	25	8	2017	15:15:00	16:00:00	14.021	15.7	NA	-32.01	42.6	4.92	2.1	23.8	25.6122
Lan_4_3	Lan_4	Landolphia foretiana	vine	20	25	8	2017	15:15:00	16:00:00	12.8018	3.9	NA	-33.23	43.4	5.39	1.9	26.7	24.8843
Lan_4_4	Lan_4	Landolphia foretiana	vine	20	25	8	2017	15:15:00	16:00:00	11.8873	3.2	NA	-32.89	43.9	4.15	2.2	23.1	25.5067
Lan_4_5	Lan_4	Landolphia foretiana	vine	20	25	8	2017	15:15:00	16:00:00	6.09607	4.9	NA	-32	44.9	4.83	1.8	28.8	23.8633
Lan_4_6	Lan_4	Landolphia foretiana	vine	20	25	8	2017	15:15:00	16:00:00	4.87686	4.2	NA	-32.62	44	4.85	2.2	23.3	24.2298
Lan_4_7	Lan_4	Landolphia foretiana	vine	20	25	8	2017	15:15:00	16:00:00	4.26725	6.1	NA	-31.05	42.2	3.49	1.5	33.3	24.04
Lan_4_8	Lan_4	Landolphia foretiana	vine	20	25	8	2017	15:15:00	16:00:00	2.07267	5.87	NA	-31.97	44.6	3.71	2	25.4	22.5532
Lan_5_1	Lan_5	Landolphia foretiana	vine	40	28	8	2017	13:15:00	13:30:00	1.99951	21.75	NA	-33.65	44.1	3.08	2.6	19.7	24.1876
Lan_5_2	Lan_5	Landolphia foretiana	vine	40	28	8	2017	13:15:00	13:30:00	1.79834	1.6	NA	-32.12	42	3.06	2.2	22	24.6896
Lan_5_3	Lan_5	Landolphia foretiana	vine	40	28	8	2017	13:15:00	13:30:00	1.29846	5.7	NA	-33.87	43.3	3.25	2.6	19.2	28.1226
Lan_5_4	Lan_5	Landolphia foretiana	vine	40	28	8	2017	13:15:00	13:30:00	0.798586	4	NA	-34.48	43.6	3.08	2.5	20.1	24.2569
Mc_1_1	Mc_1	Musanga cecropioides	tree	40	12	8	2017	15:50:00	17:00:00	22.2507	61	112.7	-32.21	44	6.24	1.9	27.2	23.5611
Mc_1_2	Mc_1	Musanga cecropioides	tree	40	12	8	2017	15:50:00	17:00:00	20.5743	53.9	120.53	-33.08	44.1	3.88	2	26.2	27.0427
Mc_1_3	Mc_1	Musanga cecropioides	tree	40	12	8	2017	15:50:00	17:00:00	15.8498	33.8	NA	-33	45	6.26	2.1	24.6	25.4302
Mc_1_4	Mc_1	Musanga cecropioides	tree	40	12	8	2017	15:50:00	17:00:00	14.3258	21.67	83.48	-33.61	42.4	3.64	2	24.5	24.8178
Mc_1_5	Mc_1	Musanga cecropioides	tree	40	12	8	2017	15:50:00	17:00:00	14.6306	36.47	NA	-33.21	44.5	5.98	2.5	21.1	23.9892
Mc_1_6	Mc_1	Musanga cecropioides	tree	40	12	8	2017	15:50:00	17:00:00	12.3446	22.48	62.99	-34.26	43.7	5.01	2.3	22.5	24.7052
Mc_2_1	Mc_2	Musanga cecropioides	tree	50	13	8	2017	14:50:00	15:15:00	23.1651	518.2	109.4	-30.24	46.6	4.79	2.1	25.6	24.7826
Mc_2_2	Mc_2	Musanga cecropioides	tree	50	13	8	2017	14:50:00	15:15:00	18.8978	66.9	78.49	-33.2	45.5	4.64	1.8	29.8	22.5271
Mc_2_3	Mc_2	Musanga cecropioides	tree	50	13	8	2017	14:50:00	15:15:00	18.2882	89.7	75.04	-32.73	46.5	4.97	2.4	22.6	24.3824
Mc_3_1	Mc_3	Musanga cecropioides	tree	65	13	8	2017	17:00:00	17:15:00	21.9459	100.7	117.99	-29.57	46.7	4.51	2.5	21.7	26.8994
Mc_3_2	Mc_3	Musanga cecropioides	tree	65	13	8	2017	17:00:00	17:15:00	20.4218	13.8	118.91	-30.84	45.1	2.97	1.7	31.8	24.3653
Mc_4_1	Mc_4	Musanga cecropioides	tree	70	19	8	2017	11:00:00	12:30:00	21.3363	75.6	NA	-30.62	45.6	4.05	1.8	30.1	25.7128
Mc_4_2	Mc_4	Musanga cecropioides	tree	70	19	8	2017	11:00:00	12:30:00	19.355	37.5	NA	-31.11	46.1	4.75	1.7	31.6	24.3774
Mc_4_3	Mc_4	Musanga cecropioides	tree	70	19	8	2017	11:00:00	12:30:00	12.8018	7.3	NA	-32.7	46	4.3	1.8	30.3	22.154
Mc_4_4	Mc_4	Musanga cecropioides	tree	70	19	8	2017	11:00:00	12:30:00	16.0022	26.7	90.81	-32.98	46.8	3.57	2.2	24.7	23.4754
Mc_4_5	Mc_4	Musanga cecropioides	tree	70	19	8	2017	11:00:00	12:30:00	13.7162	6.95	NA	-34.62	45.9	3.49	2.4	22.6	23.1284
Mc_4_6	Mc_4	Musanga cecropioides	tree	70	19	8	2017	11:00:00	12:30:00	8.83931	12.2	NA	-33.2	46.5	6.19	2.4	22.3	22.9163
Mc_4_7	Mc_4	Musanga cecropioides	tree	70	19	8	2017	11:00:00	12:30:00	1.99951	2.8	62.3	-35.88	48.9	2.26	1.8	31.8	23.3567
Mc_5_1	Mc_5	Musanga cecropioides	tree	75	26	8	2017	11:00:00	11:10:00	1.99951	70	44.86	-34.67	44.1	3.45	2.7	19.4	21.8765
Mc_5_2	Mc_5	Musanga cecropioides	tree	75	26	8	2017	11:00:00	11:10:00	1.60022	66.1	NA	-35.21	44	3.34	2.5	20.5	21.4099
Mc_5_3	Mc_5	Musanga cecropioides	tree	75	26	8	2017	11:00:00	11:10:00	1.45087	59.3	NA	-35.36	43.1	2.97	2.5	20.2	20.526
Mc_6_1	Mc_6	Musanga cecropioides	tree	50	26	8	2017	13:15:00	13:45:00	22.2507	808.3	NA	-29.99	45.4	5.43	2.2	24.6	24.0938
Mc_6_2	Mc_6	Musanga cecropioides	tree	50	26	8	2017	13:15:00	13:45:00	19.5074	233	NA	-31.6	46.4	6.41	2.1	26.3	24.5071
Mc_6_3	Mc_6	Musanga cecropioides	tree	50	26	8	2017	13:15:00	13:45:00	16.1546	85.1	NA	-33.93	46.4	5.44	2.3	23.5	23.6252
Pabi_1_1	Pabi_1	Parkia bicolor	emergent tree	65	12	8	2017	12:30:00	13:25:00	36.5764	123	NA	-30.01	47.2	5.2	2.4	22.5	26.7133
Pabi_1_2	Pabi_1	Parkia bicolor	emergent tree	65	12	8	2017	12:30:00	13:25:00	32.614	120.04	NA	-30.7	51.1	5.43	2.8	21.3	27.3217
Pabi_1_3	Pabi_1	Parkia bicolor	emergent tree	65	12	8	2017	12:30:00	13:25:00	32.3092	75.65	NA	-32.78	49.4	6.16	2.3	24.9	25.4553
Pabi_1_4	Pabi_1	Parkia bicolor	emergent tree	65	12	8	2017	12:30:00	13:25:00	28.0419	21.3	NA	-31.84	49.4	5.44	2.7	21	27.011
Pabi_1_5	Pabi_1	Parkia bicolor	emergent tree	65	12	8	2017	12:30:00	13:25:00	27.5847	18	NA	-32.15	49.6	5.57	2.9	20.1	27.2493
Pabi_2_1	Pabi_2	Parkia bicolor	emergent tree	65	14	8	2017	16:50:00	18:00:00	41.7581	223.8	NA	-29.25	45.9	6.05	2.3	23.7	26.1794
Pabi_2_2	Pabi_2	Parkia bicolor	emergent tree	65	14	8	2017	16:50:00	18:00:00	39.6245	90.6	NA	-30.64	49.5	5.82	2.3	24.8	26.2266
Pabi_2_3	Pabi_2	Parkia bicolor	emergent tree	65	14	8	2017	16:50:00	18:00:00	37.0337	19.3	NA	-30.89	48.4	5.22	2.1	26.9	25.8355
Pabi_2_4	Pabi_2	Parkia bicolor	emergent tree	65	14	8	2017	16:50:00	18:00:00	38.1005	44.4	NA	-30.94	48.2	5.82	2.6	22	26.2608
Pabi_2_5	Pabi_2	Parkia bicolor	emergent tree	65	14	8	2017	16:50:00	18:00:00	31.852	11.7	NA	-31.14	47	5.32	2.4	22.6	25.6595
Pabi_2_6	Pabi_2	Parkia bicolor	emergent tree	65	14	8	2017	16:50:00	18:00:00	30.4804	9.5	NA	-31.37	47.9	5.34	2.4	23.4	25.8576
Pabi_2_7	Pabi_2	Parkia bicolor	emergent tree	65	14	8	2017	16:50:00	18:00:00	26.5179	6.7	NA	-31.24	49.3	5.17	2.5	22.6	25.6052
Pabi_3_1	Pabi_3	Parkia bicolor	emergent tree	65	15	8	2017	13:30:00	14:30:00	38.4053	407.3	NA	-30.22	44.7	4.87	2	26.5	25.5599
Pabi_3_2	Pabi_3	Parkia bicolor	emergent tree	65	15	8	2017	13:30:00	14:30:00	35.9668	273.1	NA	-31.75	43.4	4.82	2.1	23.8	26.2689
Pabi_3_3	Pabi_3	Parkia bicolor	emergent tree	65	15	8	2017	13:30:00	14:30:00	34.5952	113.3	NA	-31.83	46	4.6	2	27.3	25.8616
Pabi_3_4	Pabi_3	Parkia bicolor	emergent tree	65	15	8	2017	13:30:00	14:30:00	31.6996	79	NA	-31.76	44	4.38	1.8	28.1	25.2703
Pabi_3_5	Pabi_3	Parkia bicolor	emergent tree	65	15	8	2017	13:30:00	14:30:00	28.9564	73.5	NA	-32.16	44.4	4.62	2	25.8	25.2844
Pabi_3_6	Pabi_3	Parkia bicolor	emergent tree	65	15	8	2017	13:30:00	14:30:00	27.2799	48.4	NA	-32.23	46.1	4.79	2.1	25.6	25.6705
Pabi_3_7	Pabi_3	Parkia bicolor	emergent tree	65	15	8	2017	13:30:00	14:30:00	22.2507	112.6	NA	-33.11	47.9	5.21	1.8	31	24.2044
Pabi_4_1	Pabi_4	Parkia bicolor	emergent tree	45	24	8	2017	16:00:00	16:30:00	33.8332	559	NA	-30.95	46	5.68	2	26.7	27.5761
Pabi_4_2	Pabi_4	Parkia bicolor	emergent tree	45	24	8	2017	16:00:00	16:30:00	31.6996	266.9	NA	-32.16	44.6	5.38	2.1	24.2	26.4569
Pabi_4_3	Pabi_4	Parkia bicolor	emergent tree	45	24	8	2017	16:00:00	16:30:00	28.3467	576.3	NA	-32.53	46.9	5.24	2.3	23.3	27.2181
Pabi_4_4	Pabi_4	Parkia bicolor	emergent tree	45	24	8	2017	16:00:00	16:30:00	26.3655	343.5	NA	-32.34	41.8	5.14	2	24.5	26.9587
Pabi_4_5	Pabi_4	Parkia bicolor	emergent tree	45	24	8	2017	16:00:00	16:30:00	22.8603	107	NA	-32.75	47.5	5.68	2.4	22.7	26.8873
Pabi_4_6	Pabi_4	Parkia bicolor	emergent tree	45	24	8	2017	16:00:00	16:30:00	20.117	92.1	NA	-32.37	45.4	5.43	2.2	23.7	27.5791
Pabi_5_1	Pabi_5	Parkia bicolor	emergent tree	65	25	8	2017	10:20:00	12:00:00	34.4428	168	NA	-29.41	44.9	3.44	2	26.5	27.6385
Pabi_5_2	Pabi_5	Parkia bicolor	emergent tree	65	25	8	2017	10:20:00	12:00:00	31.6996	131.1	NA	-30.71	43.6	3.35	1.9	26.1	27.2986
Pabi_5_3	Pabi_5	Parkia bicolor	emergent tree	65	25	8	2017	10:20:00	12:00:00	28.9564	126.8	NA	-31.16	47.1	3.56	2.1	25.7	27.2674
Pabi_5_4	Pabi_5	Parkia bicolor	emergent tree	65	25	8	2017	10:20:00	12:00:00	27.4323	100.6	NA	-32.31	48.3	4.63	2	27.8	25.39
Pabi_5_5	Pabi_5	Parkia bicolor	emergent tree	65	25	8	2017	10:20:00	12:00:00	24.9939	32.3	NA	-31.79	47	3.31	2.2	24.4	26.2518
Pabi_5_6	Pabi_5	Parkia bicolor	emergent tree	65	25	8	2017	10:20:00	12:00:00	21.9459	47.9	NA	-31.8	48.5	3.43	2.2	26	26.6218
Pabi_5_7	Pabi_5	Parkia bicolor	emergent tree	65	25	8	2017	10:20:00	12:00:00	14.021	49.4	NA	-33.12	49.1	4.27	2.6	21.9	25.8928
Pabi_5_8	Pabi_5	Parkia bicolor	emergent tree	65	25	8	2017	10:20:00	12:00:00	11.8873	57.7	NA	-33.71	48.5	5.61	2.8	20.1	25.1909
Pabi_5_9	Pabi_5	Parkia bicolor	emergent tree	65	25	8	2017	10:20:00	12:00:00	8.83931	40	NA	-33.18	46.9	3.78	2.6	21.1	26.4579
Pabi_5_10	Pabi_5	Parkia bicolor	emergent tree	65	25	8	2017	10:20:00	12:00:00	5.18166	31.7	NA	-32.71	47.8	4.21	3.1	18.1	25.4091
Pi_1_1	Pi_1	Piper guinensis	vine	50	20	8	2017	09:00:00	09:15:00	2.99927	5.2	32.438	-36.6832	43.7368	4.69184	2.90887	17.5416	24.3965
Pi_1_2	Pi_1	Piper guinensis	vine	50	20	8	2017	09:00:00	09:15:00	2.89868	6.15	36.407	-36.9582	42.9448	2.90099	3.03385	16.5144	25.4222
Pi_1_3	Pi_1	Piper guinensis	vine	50	20	8	2017	09:00:00	09:15:00	1.49963	2.1	40.162	-37.8511	42.4108	2.06365	2.87323	17.2208	26.4277
Pi_1_4	Pi_1	Piper guinensis	vine	50	20	8	2017	09:00:00	09:15:00	1.00585	3	31.16	-38.0855	44.2422	2.5268	3.13463	16.4663	24.4236
Pi_1_5	Pi_1	Piper guinensis	vine	50	20	8	2017	09:00:00	09:15:00	1.43867	1.44	NA	-38.7741	41.9169	0.909797	2.92561	16.7155	26.0748
Pi_2_1	Pi_2	Piper guinensis	vine	50	20	8	2017	09:30:00	09:45:00	2.49939	15.55	31.322	-36.7366	44.6843	2.94262	2.83219	18.4068	24.4035
Pi_2_2	Pi_2	Piper guinensis	vine	50	20	8	2017	09:30:00	09:45:00	1.79834	12.3	33.519	-36.4735	45.9936	2.46993	3.39927	15.7855	24.6076
Pi_2_3	Pi_2	Piper guinensis	vine	50	20	8	2017	09:30:00	09:45:00	1.69776	28.24	40.522	-36.1242	45.8766	1.89282	3.06091	17.4859	25.0964
Pi_2_4	Pi_2	Piper guinensis	vine	50	20	8	2017	09:30:00	09:45:00	1.19788	20.6	32.327	-36.1399	45.0488	2.84191	2.93716	17.8938	25.3216
Pi_2_5	Pi_2	Piper guinensis	vine	50	20	8	2017	09:30:00	09:45:00	0.597415	16.85	41.487	-36.1193	44.0769	2.22078	3.03796	16.9269	24.8641
Pi_3_1	Pi_3	Piper guinensis	vine	30	25	8	2017	16:40:00	17:30:00	10.0585	3.8	NA	-34.4291	45.5744	3.11727	3.03798	17.5018	28.7909
Pi_3_2	Pi_3	Piper guinensis	vine	30	25	8	2017	16:40:00	17:30:00	8.83931	9.1	41.09	-34.4079	42.3814	3.25757	2.97942	16.5955	29.5169
Pi_3_3	Pi_3	Piper guinensis	vine	30	25	8	2017	16:40:00	17:30:00	7.62009	1.9	35.182	-35.5519	42.4592	3.08953	3.09171	16.0221	26.9759
Pi_3_4	Pi_3	Piper guinensis	vine	30	25	8	2017	16:40:00	17:30:00	6.40088	3.6	40.269	-35.4605	43.0732	2.97754	2.89053	17.385	28.5496
Pi_3_5	Pi_3	Piper guinensis	vine	30	25	8	2017	16:40:00	17:30:00	4.26725	1.7	36.561	-36.5216	41.3753	1.17686	2.41111	20.0203	27.4418
Pi_3_6	Pi_3	Piper guinensis	vine	30	25	8	2017	16:40:00	17:30:00	3.35284	1.3	43.472	-37.1469	41.425	1.88812	2.51318	19.2302	24.0689
Pi_3_7	Pi_3	Piper guinensis	vine	30	25	8	2017	16:40:00	17:30:00	2.43843	0.7	35.953	-36.5194	39.7529	2.98009	2.5973	17.8564	28.3323
Pi_3_8	Pi_3	Piper guinensis	vine	30	25	8	2017	16:40:00	17:30:00	1.21921	0.9	36.521	-37.7154	40.976	3.44106	2.87664	16.6185	27.55
Pi_4_1	Pi_4	Piper guinensis	vine	50	29	8	2017	16:45:00	17:00:00	1.99951	4.54	32.325	-37.6303	41.4443	4.36245	2.69202	17.9611	25.1757
Pi_4_2	Pi_4	Piper guinensis	vine	50	29	8	2017	16:45:00	17:00:00	1.80139	3.1	33.062	-38.7425	39.1569	3.75428	2.32548	19.6446	26.5705
Pi_4_3	Pi_4	Piper guinensis	vine	50	29	8	2017	16:45:00	17:00:00	1.64899	4	39.878	-38.8299	41.0866	3.97254	2.37647	20.1705	25.679
Pi_4_4	Pi_4	Piper guinensis	vine	50	29	8	2017	16:45:00	17:00:00	1.20093	3.7	46.098	-38.5416	38.0089	2.42217	1.9962	22.2141	25.9499
Pi_5_1	Pi_5	Piper guinensis	vine	45	29	8	2017	14:00:00	14:20:00	2.99927	8.88	35.839	-36.7332	41.0947	3.47614	2.57271	18.6355	27.1366
Pi_5_2	Pi_5	Piper guinensis	vine	45	29	8	2017	14:00:00	14:20:00	2.59998	10.86	36.931	-36.9323	41.7368	3.99446	2.7536	17.6834	27.3418
Pi_5_3	Pi_5	Piper guinensis	vine	45	29	8	2017	14:00:00	14:20:00	1.74957	5.1	37.035	-37.2437	39.9423	3.19102	2.62755	17.7349	27.1042
Pi_5_4	Pi_5	Piper guinensis	vine	45	29	8	2017	14:00:00	14:20:00	1.60022	8.44	38.001	-37.1975	40.6245	3.43151	2.62116	18.0818	26.0722
Pi_5_5	Pi_5	Piper guinensis	vine	45	29	8	2017	14:00:00	14:20:00	1.39905	6.5	34.015	-38.2419	39.7175	4.06389	2.68902	17.2319	27.8451
Pi_5_6	Pi_5	Piper guinensis	vine	45	29	8	2017	14:00:00	14:20:00	0.999756	2.2	28.632	-38.3688	40.1525	4.26184	2.8441	16.4708	25.4173
Sterc_1_1	Sterc_1	Sterculia oblonga	emergent tree	80	27	8	2017	17:30:00	18:45:00	41.7581	98.2	125.69	-29.9	51	2.17	2.6	22.6	28.5163
Sterc_1_2	Sterc_1	Sterculia oblonga	emergent tree	80	27	8	2017	17:30:00	18:45:00	39.6245	19.8	110.9	-31.07	51	1.31	2.7	22.1	27.9856
Sterc_1_3	Sterc_1	Sterculia oblonga	emergent tree	80	27	8	2017	17:30:00	18:45:00	38.1005	0.75	101.69	-31.85	49.8	1.07	2.6	22.3	27.1487
Sterc_1_4	Sterc_1	Sterculia oblonga	emergent tree	80	27	8	2017	17:30:00	18:45:00	36.5764	1.84	102.25	-31.26	49.6	0.89	2.8	20.6	26.524
Sterc_1_5	Sterc_1	Sterculia oblonga	emergent tree	80	27	8	2017	17:30:00	18:45:00	35.3572	3.1	107.69	-31.06	48.7	1.21	2.3	24.5	27.3984
Sterc_2_1	Sterc_2	Sterculia oblonga	emergent tree	70	28	8	2017	10:45:00	11:30:00	35.0524	372.2	120.11	-28.76	51	3.63	2.5	24.2	29.151
Sterc_2_2	Sterc_2	Sterculia oblonga	emergent tree	70	28	8	2017	10:45:00	11:30:00	33.5284	122.3	108.19	-29.94	52.5	4.03	2.7	22.3	28.9994
Sterc_2_3	Sterc_2	Sterculia oblonga	emergent tree	70	28	8	2017	10:45:00	11:30:00	29.8708	202	114.34	-29.86	50.3	3.06	2.7	21.8	28.4394
Sterc_2_4	Sterc_2	Sterculia oblonga	emergent tree	70	28	8	2017	10:45:00	11:30:00	32.3092	167.9	106.89	-31.09	51.8	3.11	2.9	20.5	28.9994
Sterc_2_5	Sterc_2	Sterculia oblonga	emergent tree	70	28	8	2017	10:45:00	11:30:00	28.9564	181.4	133.41	-29.7	50	2.95	2.4	24.1	27.6733
Sterc_2_6	Sterc_2	Sterculia oblonga	emergent tree	70	28	8	2017	10:45:00	11:30:00	28.6515	25.5	89.62	-31.78	49.6	2	2.9	20.3	28.3333
Sterc_3_1	Sterc_3	Sterculia oblonga	emergent tree	60	29	8	2017	12:45:00	13:30:00	37.4909	623	113.5	-29	50.6	4.72	2.2	26.6	28.5668
Sterc_3_2	Sterc_3	Sterculia oblonga	emergent tree	60	29	8	2017	12:45:00	13:30:00	35.9668	169.3	120.9	-30.16	50.4	4.55	2.6	23	29.4795
Sterc_3_3	Sterc_3	Sterculia oblonga	emergent tree	60	29	8	2017	12:45:00	13:30:00	34.4428	137.6	119.52	-29.78	49.9	4.24	2.3	25.2	28.772
Sterc_3_4	Sterc_3	Sterculia oblonga	emergent tree	60	29	8	2017	12:45:00	13:30:00	32.9188	233.1	121.38	-30.65	50.8	4.44	2.6	23	29.1783
Sterc_3_5	Sterc_3	Sterculia oblonga	emergent tree	60	29	8	2017	12:45:00	13:30:00	30.7852	146.5	136.97	-31.19	49.6	3.06	2.4	24.5	27.3872
Sterc_3_6	Sterc_3	Sterculia oblonga	emergent tree	60	29	8	2017	12:45:00	13:30:00	27.7371	742	111.02	-30.5	50.4	4.14	2.5	23.8	28.6295
Sterc_3_7	Sterc_3	Sterculia oblonga	emergent tree	60	29	8	2017	12:45:00	13:30:00	27.4323	53	130.31	-30.35	48.6	3.77	2	27.8	28.0907
Sterc_4_1	Sterc_4	Sterculia oblonga	emergent tree	25	30	8	2017	15:00:00	16:00:00	35.0524	959.5	158.3	-28.78	49.1	4.16	2.4	24.3	27.8138
Sterc_4_2	Sterc_4	Sterculia oblonga	emergent tree	25	30	8	2017	15:00:00	16:00:00	33.2236	249.9	122.26	-29.13	49.1	4.54	2.7	21.4	28.5314
Sterc_4_3	Sterc_4	Sterculia oblonga	emergent tree	25	30	8	2017	15:00:00	16:00:00	32.0044	439.7	112.22	-30.09	48.7	3.97	2.5	22.6	27.7703
Sterc_4_4	Sterc_4	Sterculia oblonga	emergent tree	25	30	8	2017	15:00:00	16:00:00	29.8708	66	106.89	-30.48	49.9	4.07	2.7	21.8	28.4981
Sterc_4_5	Sterc_4	Sterculia oblonga	emergent tree	25	30	8	2017	15:00:00	16:00:00	27.7371	276.5	121.55	-30.31	49.8	3.85	2.6	22.2	27.8502
Sterc_4_6	Sterc_4	Sterculia oblonga	emergent tree	25	30	8	2017	15:00:00	16:00:00	26.5179	182.9	106.65	-30.48	50.1	4.4	2.9	20.5	29.0692
Sterc_4_7	Sterc_4	Sterculia oblonga	emergent tree	25	30	8	2017	15:00:00	16:00:00	25.2987	41	94.03	-31.89	49.3	4.46	2.6	21.9	26.8323
Sterc_4_8	Sterc_4	Sterculia oblonga	emergent tree	25	30	8	2017	15:00:00	16:00:00	24.0795	31.5	95.46	-32.58	49.6	3.85	2.9	19.9	25.1191
Sterc_4_9	Sterc_4	Sterculia oblonga	emergent tree	25	30	8	2017	15:00:00	16:00:00	23.1651	11.5	73.64	-30.41	49	3.58	2.9	19.8	25.9954
THV_1_1	THV_1	Sarcophynium brachystachys	understory	60	17	8	2017	15:15:00	15:30:00	0.609607	6.7	NA	-37.26	44.1	3.62	2.2	23.6	25.9479
THV_1_2	THV_1	Sarcophynium brachystachys	understory	60	17	8	2017	15:15:00	15:30:00	0.609607	5.3	NA	-38.15	44.7	5.56	2.1	25.1	25.771
THV_2_1	THV_2	Sarcophynium brachystachys	understory	60	17	8	2017	15:15:00	15:30:00	0.499878	2.3	NA	-37.2	46.2	4.51	2.3	23.1	28.7225
THV_2_2	THV_2	Sarcophynium brachystachys	understory	60	17	8	2017	15:15:00	15:30:00	0.451109	4.2	NA	-36.88	45.2	5.09	2.4	22	28.4859
THV_3_1	THV_3	Sarcophynium brachystachys	understory	70	18	8	2017	10:00:00	10:15:00	0.701049	3.5	NA	-38.15	44.6	5.7	2.1	25.1	25.584
THV_3_2	THV_3	Sarcophynium brachystachys	understory	70	18	8	2017	10:00:00	10:15:00	1.10034	4.4	NA	-38.04	44.9	5.1	2.1	25	26.2441
THV_4_1	THV_4	Sarcophynium brachystachys	understory	70	18	8	2017	10:00:00	10:15:00	0.399293	3.9	NA	-40	44.9	3.86	2.5	20.7	28.3303
THV_4_2	THV_4	Sarcophynium brachystachys	understory	70	18	8	2017	10:00:00	10:15:00	0.350524	3.4	NA	-39.38	44.2	3.8	2.2	23	27.2488
THV_5_1	THV_5	Sarcophynium brachystachys	understory	50	25	8	2017	09:20:00	09:30:00	0.649232	10	NA	-37.45	44.3	4.94	1.9	27.5	26.3947
THV_5_2	THV_5	Sarcophynium brachystachys	understory	50	25	8	2017	09:20:00	09:30:00	0.499878	8.35	NA	-38.54	44.5	4.07	1.7	30	27.4176
THV_5_3	THV_5	Sarcophynium brachystachys	understory	50	25	8	2017	09:20:00	09:30:00	0.411485	5.73	NA	-38.03	42.9	4.04	2	24.9	26.8212
Ure_1_1	Ure_1	Urera oblongifolia	understory	60	25	8	2017	08:15:00	08:30:00	1.99951	11.37	NA	-34.39	37.7	2.27	2.4	18.1	25.1302
Ure_1_2	Ure_2	Urera oblongifolia	understory	60	25	8	2017	08:15:00	08:30:00	1.60022	10.4	NA	-35.33	39.1	2.49	2.5	18.1	23.9324
Ure_1_3	Ure_3	Urera oblongifolia	understory	60	25	8	2017	08:15:00	08:30:00	1.4021	10.14	NA	-35.41	38.7	2.7	2.4	19	22.763
Ure_2_1	Ure_2	Urera oblongifolia	understory	75	26	8	2017	11:15:00	11:30:00	1.99951	56.6	37.17	-35.81	41.3	3.17	2.6	18.8	23.2977
Ure_2_2	Ure_2	Urera oblongifolia	understory	75	26	8	2017	11:15:00	11:30:00	1.49963	25	44.16	-36.72	38.5	1.55	2.3	19.2	23.1562
Ure_2_3	Ure_2	Urera oblongifolia	understory	75	26	8	2017	11:15:00	11:30:00	1.39905	32.7	NA	-36	39	1.2	2.3	19.5	24.4995
Ure_2_4	Ure_2	Urera oblongifolia	understory	75	26	8	2017	11:15:00	11:30:00	1.09729	10.66	49.96	-36.15	35.8	1.22	2.2	19	24.8815
