# Supplementary material for: Stratigraphy of stable isotope ratios and leaf structure within an African rainforest canopy with implications for primate isotope ecology
Source: Sci Rep. 2021 Jul 9;11:14222. doi: 10.1038/s41598-021-93589-8 (PMC8270916; doi:10.1038/s41598-021-93589-8)
Supplement: Supplementary file 3 — Supplementary Information 3. [file 41598_2021_93589_MOESM3_ESM.xlsx]

## Sheet: Table S3
Table S2: Model estimates, standard error and t-values for each of the four linear mixed models in this study.
model	estimate	st. error	t-value
δ13C model
(Intercept)	-31.995	#	#
log.height	0.733	0.131	5.597
log.PAR	0.312	0.279	1.119
%C	-0.032	0.027	-1.183
%N	-0.461	0.185	-2.495
plant species, Coula edulis	-1.635	0.436	-3.752
plant species, Dialium aubrevilli	-1.919	0.398	-4.822
plant species, Diospyrus canaliculata	-2.239	0.449	-4.987
plant species, Glyphea brevis	-2.703	0.514	-5.264
plant species, Landolphia foretiana	0.466	0.485	0.962
plant species, Musanga cecropioides	-1.82	0.414	-4.394
plant species, Parkia bicolor	-1.964	0.404	-4.857
plant species, Piper guinensis	-3.365	0.483	-6.961
plant species, Sarcophynium brachystachys	-3.336	0.58	-5.75
plant species, Sterculia oblonga	-0.674	0.448	-1.502
plant species, Urera oblongifolia	-1.966	0.626	-3.141
height : PAR	0.292	0.088	3.313
δ13O model
(Intercept)	27.75	#	#
log.height	0.274	0.194	1.411
log.PAR	-0.889	0.385	-2.313
%C	-0.041	0.041	-0.999
%N	0.418	0.27	1.546
plant species, Coula edulis	-0.161	0.5	-0.322
plant species, Dialium aubrevilli	0.113	0.438	0.259
plant species, Diospyrus canaliculata	-1.7	0.521	-3.262
plant species, Glyphea brevis	-2.3	0.634	-3.629
plant species, Landolphia foretiana	-1.586	0.574	-2.764
plant species, Musanga cecropioides	-3.389	0.466	-7.273
plant species, Parkia bicolor	-1.633	0.436	-3.749
plant species, Piper guinensis	-0.737	0.583	-1.264
plant species, Sarcophynium brachystachys	1.072	0.754	1.422
plant species, Sterculia oblonga	-0.008	0.502	-0.016
plant species, Urera oblongifolia	-2.418	0.778	-3.108
height : PAR	0.31	0.125	2.482
d15N model
(Intercept)	1.128	#	#
log.height	0.183	0.095	1.936
log.PAR	0.237	0.097	2.444
%C	0.031	0.023	1.347
%N	0.615	0.158	3.898
plant species, Coula edulis	0.63	0.572	1.102
plant species, Dialium aubrevilli	0.588	0.537	1.094
plant species, Diospyrus canaliculata	-1.195	0.579	-2.064
plant species, Glyphea brevis	-2.022	0.623	-3.246
plant species, Landolphia foretiana	0.2	0.6	0.333
plant species, Musanga cecropioides	-0.281	0.544	-0.516
plant species, Parkia bicolor	-0.036	0.556	-0.064
plant species, Piper guinensis	-1.403	0.603	-2.326
plant species, Sarcophynium brachystachys	0.689	0.666	1.034
plant species, Sterculia oblonga	-2.167	0.6	-3.615
plant species, Urera oblongifolia	-1.89	0.736	-2.569
LMA model
(Intercept)	1.424	#	#
log.height	0.073	0.034	2.119
log.PAR	-0.057	0.079	-0.722
%C	-0.004	0.007	-0.616
%N	-0.254	0.048	-5.239
plant species, Coula edulis	-0.258	0.072	-3.586
plant species, Dialium aubrevilli	-0.208	0.06	-3.491
plant species, Diospyrus canaliculata	-0.026	0.076	-0.338
plant species, Glyphea brevis	-0.145	0.102	-1.423
plant species, Landolphia foretiana	-0.12	0.133	-0.898
plant species, Musanga cecropioides	-0.17	0.07	-2.412
plant species, Piper guinensis	-0.222	0.09	-2.469
plant species, Sterculia oblonga	0.01	0.068	0.145
plant species, Urera oblongifolia	-0.213	0.144	-1.478
height : PAR	0.065	0.025	2.656
